# Supplementary material for: Synthesis and Application of Polyvinyl Alcohol (PVA) Micropowders for Antifouling Coatings
Source: Materials (Basel). 2026 Mar 30;19(7):1362. doi: 10.3390/ma19071362 (PMC13074872; doi:10.3390/ma19071362)
Supplement: Supplementary file 1 [file materials-19-01362-s001.zip]

Archive with 1 entries (1 files):
- materials-4176266-supplementary.pdf
